# Supplementary material for: A New Model Algorithm for Estimating the Inhalation Exposure Resulting from the Spraying of (Semi)-Volatile Binary Liquid Mixtures (SprayEva)
Source: Int J Environ Res Public Health. 2022 Oct 13;19(20):13182. doi: 10.3390/ijerph192013182 (PMC9603233; doi:10.3390/ijerph192013182)
Supplement: Supplementary file 1 [file ijerph-19-13182-s001.zip]

Archive with 1 entries (1 files):
- ijerph-1898794-supplementary.pdf
